# Supplementary material for: Ribosome profiling uncovers selective mRNA translation associated with eIF2 phosphorylation in erythroid progenitors
Source: PLoS One. 2018 Apr 10;13(4):e0193790. doi: 10.1371/journal.pone.0193790 (PMC5892948; doi:10.1371/journal.pone.0193790)
Supplement: S1 Table — Ribosome reads were mapped with STAR to the genome. This table gives an overview of read length and how many reads mapped to the genome for each sample. Note: Multi-mapped reads were not discarded, unless they mapped to more than 20 locations. (XLSX) [file pone.0193790.s009.xlsx]

## Sheet: Sheet1
Table S1
	untreated cyclohexamide			untreated harringtonine			tunicamycin cyclohexamide			tunicamycin harringtonine
	Unt CHX I	Unt CHX II	Unt CHX III	Unt Ht I	Unt Ht II	Unt Ht III	Tm CHX I	Tm CHX II	Tm CHX III	Tm Ht I	Tm Ht II	Tm Ht III
INPUT:
Number of input reads	16902562	16638295	14898715	14939635	11388410	13985371	16040427	17550931	15834711	12508331	15235199	14335906
Average input read length	28	28	28	27	28	25	28	28	28	28	27	27
UNIQUE READS:
Uniquely mapped reads number	7374194	7146432	7168341	3089662	2499739	3083435	5728079	5477518	6148238	2937423	3169673	3132213
Uniquely mapped reads %	0.4363	0.4295	0.4811	0.2068	0.2195	0.2205	0.3571	0.3121	0.3883	0.2348	0.208	0.2185
Average mapped length	29.26	29.28	29.33	27.17	28.28	26.05	28.89	28.95	28.96	28.41	27.23	28.06
MULTI-MAPPING READS:
Number of reads mapped to multiple loci	6162924	6085420	5544755	5445102	3555961	6760881	5350137	6626295	6387344	4564705	6182223	5725157
% of reads mapped to multiple loci	0.3646	0.3657	0.3722	0.3645	0.3122	0.4834	0.3335	0.3775	0.4034	0.3649	0.4058	0.3994
Number of reads mapped to too many loci	139960	138969	153292	119166	69969	138496	120540	130421	153346	99028	147259	117737
% of reads mapped to too many loci	0.0083	0.0084	0.0103	0.008	0.0061	0.0099	0.0075	0.0074	0.0097	0.0079	0.0097	0.0082
UNMAPPED READS:
% of reads unmapped: too many mismatches	0	0	0	0	0	0	0	0	0	0	0	0
% of reads unmapped: too short	0.1885	0.194	0.134	0.4187	0.4603	0.284	0.2996	0.301	0.1962	0.3902	0.3746	0.3724
% of reads unmapped: other	0.0023	0.0024	0.0024	0.002	0.0018	0.0022	0.0022	0.0019	0.0024	0.0021	0.0018	0.0015
