# Supplementary material for: Ribosome profiling uncovers selective mRNA translation associated with eIF2 phosphorylation in erythroid progenitors
Source: PLoS One. 2018 Apr 10;13(4):e0193790. doi: 10.1371/journal.pone.0193790 (PMC5892948; doi:10.1371/journal.pone.0193790)
Supplement: S3 Table — Upregulated targets were uploaded on Genetrail2 to investigate enrichment of cellular component, biological processes and molecular function. (XLSX) [file pone.0193790.s011.xlsx]

## Sheet: Sheet1
Table S3
GO_-_Cellular_Component
Type	Name	Number of hits	Expected score	Adjusted p-value
enriched	mitochondrial envelope(5)	21	1.12677	1.30597e-16
enriched	mitochondrial membrane(4)	18	1.04965	1.494e-13
enriched	mitochondrial inner membrane(5)	14	0.771172	1.49844e-10
enriched	organelle inner membrane(4)	14	0.82901	2.88794e-10
enriched	mitochondrial membrane part(3)	8	0.314895	1.58863e-06
enriched	mitochondrial protein complex(4)	7	0.259199	9.38631e-06
enriched	integral component of organelle membrane(4)	8	0.436997	1.31888e-05
enriched	NADH dehydrogenase complex(4)&respiratory chain complex I(4)&mitochondrial respiratory chain complex I(5)	5	0.0792593	1.54879e-05
enriched	intrinsic component of organelle membrane(3)	8	0.458419	1.54879e-05
enriched	inner mitochondrial membrane protein complex(4)	6	0.192793	2.85353e-05
enriched	mitochondrial intermembrane space(4)	5	0.124244	7.93512e-05
enriched	mitochondrial respiratory chain(4)	5	0.124244	7.93512e-05
enriched	respiratory chain complex(4)	5	0.11996	7.93512e-05
enriched	ribonucleoprotein complex(3)&intracellular ribonucleoprotein complex(4)	11	1.4181	7.93512e-05
enriched	nucleoplasm part(5)	10	1.19532	0.000123405
enriched	respiratory chain(3)	5	0.139239	0.000123405
enriched	organelle envelope lumen(3)	5	0.14995	0.000157189
enriched	oxidoreductase complex(3)	5	0.169229	0.000261472
enriched	transferase complex(5)	10	1.37954	0.000368143
enriched	integral component of endoplasmic reticulum membrane(4)	5	0.199219	0.000505367
enriched	proton transporting two sector ATPase complex(4)	4	0.0878279	0.00055666
enriched	intrinsic component of endoplasmic reticulum membrane(4)	5	0.20993	0.000587168
enriched	transcription factor complex(4)	7	0.70905	0.00167588
enriched	proton transporting V type ATPase complex(5)	3	0.0471272	0.00371398
enriched	centrosome(5)	7	0.961823	0.0103443
enriched	chromatin(3)	7	0.970391	0.0105033
enriched	ribosome(5)	5	0.424145	0.0125891
enriched	nucleolus(5)	8	1.4181	0.0158504
enriched	endoplasmic reticulum membrane(3)	6	0.741182	0.01717
enriched	microtubule organizing center(5)	7	1.1182	0.0208682
enriched	nuclear outer membrane endoplasmic reticulum membrane network(3)	6	0.777598	0.0208682
enriched	mitochondrial outer membrane(5)	4	0.284905	0.0295664
enriched	late endosome(5)	4	0.28919	0.0303009
enriched	cytoplasmic mRNA processing body(6)	3	0.117818	0.0333996
enriched	organelle outer membrane(4)	4	0.317037	0.0401353
enriched	outer membrane(3)	4	0.325606	0.0430523
enriched	endoplasmic reticulum part(4)	6	0.927549	0.0438982
GO_-_Biological_Process
Type	Name	Number of hits	Expected score	Adjusted p-value
enriched	organelle assembly(5)	11	1.04322	0.000612155
enriched	electron transport chain(4)	5	0.107107	0.00279621
enriched	generation of precursor metabolites and energy(4)	8	0.576237	0.00279621
enriched	cellular respiration(5)	6	0.23992	0.00284086
enriched	vacuole organization(5)	6	0.297758	0.00764676
enriched	maintenance of location(3)	7	0.505546	0.0085751
enriched	peptide metabolic process(5)	10	1.35169	0.0097317
enriched	respiratory electron transport chain(5)	4	0.0963965	0.024036
enriched	energy derivation by oxidation of organic compounds(4)	6	0.41986	0.0289543
enriched	cell division(4)	9	1.29814	0.0387962
enriched	mRNA metabolic process(6)	8	1.00681	0.0436825
GO_-_Molecular_Function
Type	Name	Number of hits	Expected score	Adjusted p-value
enriched	transcription coactivator activity(5)	8	0.456277	0.000128404
enriched	transcription factor activity protein binding(2)	10	0.921122	0.000128404
enriched	transcription factor activity transcription factor binding(3)	10	0.914696	0.000128404
enriched	transcription cofactor activity(4)	9	0.818299	0.000416458
enriched	structural molecule activity(2)	9	1.03037	0.00216539
enriched	sequence specific double stranded DNA binding(7)	9	1.33027	0.0117329
enriched	structural constituent of ribosome(3)	5	0.261342	0.0117329
enriched	proton transporting ATPase activity rotational mechanism(8)	3	0.0407007	0.0152599
enriched	ATPase activity coupled to transmembrane movement of ions rotational mechanism(7)	3	0.044985	0.0177716
enriched	hydrogen exporting ATPase activity(8)	3	0.0556958	0.0286497
enriched	hydrogen ion transmembrane transporter activity(9)	4	0.175656	0.0288088
