# Supplementary material for: Ribosome profiling uncovers selective mRNA translation associated with eIF2 phosphorylation in erythroid progenitors
Source: PLoS One. 2018 Apr 10;13(4):e0193790. doi: 10.1371/journal.pone.0193790 (PMC5892948; doi:10.1371/journal.pone.0193790)
Supplement: S4 Table — Downregulated targets were uploaded on Genetrail2 to investigate enrichment of cellular component, biological processes and molecular function. (XLSX) [file pone.0193790.s012.xlsx]

## Sheet: Sheet1
Table S4
GO_-_Cellular_Component
Type	Name	Number of hits	Expected score	Adjusted p-value
enriched	ribonucleoprotein complex(3)&intracellular ribonucleoprotein complex(4)	36	3.27328	7.38441e-22
enriched	anchoring junction(3)	30	2.05198	2.05874e-21
enriched	cell substrate junction(3)	28	1.71576	3.18507e-21
enriched	adherens junction(4)	29	1.98276	6.25433e-21
enriched	focal adhesion(5)	27	1.67125	1.65289e-20
enriched	cell substrate adherens junction(4)	27	1.69103	1.83655e-20
enriched	transferase complex(5)	32	3.18428	7.30414e-19
enriched	nucleoplasm part(5)	30	2.75905	1.50725e-18
enriched	perinuclear region of cytoplasm(5)	26	2.57116	3.45857e-15
enriched	endoplasmic reticulum part(4)	21	2.14099	8.59153e-12
enriched	nucleolus(5)	24	3.27328	4.58531e-11
enriched	vacuole(5)	19	2.40799	4.75487e-09
enriched	cell cell junction(3)	17	1.83937	5.06395e-09
enriched	organelle subcompartment(4)	13	1.07296	5.18255e-08
enriched	chromatin(3)	17	2.23988	8.13222e-08
enriched	Golgi apparatus part(4)	16	2.02726	1.48942e-07
enriched	nuclear outer membrane endoplasmic reticulum membrane network(3)	15	1.79487	2.30652e-07
enriched	nuclear envelope(4)	14	1.55259	3.12891e-07
enriched	centrosome(5)	16	2.2201	4.39337e-07
enriched	microtubule organizing center(5)	17	2.58105	4.79314e-07
enriched	small ribosomal subunit(5)	8	0.311506	5.12821e-07
enriched	ribosomal subunit(4)	10	0.667513	6.35514e-07
enriched	endoplasmic reticulum membrane(3)	14	1.71081	8.03126e-07
enriched	cell leading edge(3)	13	1.47347	1.08212e-06
enriched	lytic vacuole(6)&lysosome(7)	15	2.08165	1.08212e-06
GO_-_Biological_Process
Type	Name	Number of hits	Expected score	Adjusted p-value
enriched	cellular protein catabolic process(6)	34	2.92717	3.77766e-20
enriched	proteolysis involved in cellular protein catabolic process(6)	33	2.78872	5.48469e-20
enriched	regulation of catabolic process(4)	33	3.0755	6.57135e-19
enriched	ubiquitin dependent protein catabolic process(8)	30	2.39316	7.68009e-19
enriched	modification dependent protein catabolic process(7)	30	2.42777	9.04789e-19
enriched	modification dependent macromolecule catabolic process(6)	30	2.46238	1.10399e-18
enriched	proteasomal protein catabolic process(6)	26	2.00748	1.64741e-16
enriched	proteasome mediated ubiquitin dependent protein catabolic process(7)	25	1.85915	3.37979e-16
enriched	protein modification by small protein conjugation(8)	29	2.89256	5.94725e-16
enriched	protein ubiquitination(9)	28	2.73433	1.38027e-15
enriched	regulation of protein catabolic process(5)	24	1.80476	1.7614e-15
enriched	regulation of cellular catabolic process(5)	27	2.54644	2.21248e-15
enriched	chromatin modification(6)	25	2.63544	5.00797e-13
enriched	protein localization to organelle(6)	27	3.26834	7.20401e-13
enriched	peptide metabolic process(5)	26	3.12	1.92306e-12
enriched	protein targeting(6)	24	2.54644	1.92306e-12
enriched	negative regulation of protein modification process(6)	24	2.61566	3.19084e-12
enriched	regulation of cellular protein catabolic process(6)	18	1.21636	5.51855e-12
enriched	amide biosynthetic process(6)	25	3.02111	6.68149e-12
enriched	positive regulation of organelle organization(5)	23	2.44755	6.68149e-12
enriched	regulation of cytoplasmic transport(6)	21	1.96298	9.45745e-12
enriched	regulation of cell cycle process(5)	22	2.25965	1.24376e-11
enriched	regulation of proteolysis involved in cellular protein catabolic process(7)	17	1.12735	1.96517e-11
enriched	mRNA metabolic process(6)	22	2.32393	1.96583e-11
enriched	regulation of cellular response to stress(4)	23	2.63544	2.38296e-11
enriched	chromatin organization(5)	25	3.25845	2.58283e-11
enriched	regulation of chromosome organization(6)	17	1.16691	2.84186e-11
enriched	RNA processing(6)	25	3.29801	3.11237e-11
enriched	cell division(4)	24	2.99639	3.23851e-11
enriched	regulation of intracellular transport(5)	22	2.45249	4.45943e-11
GO_-_Molecular_Function
Type	Name	Number of hits	Expected score	Adjusted p-value
enriched	protein kinase binding(6)	31	2.72939	1.558e-18
enriched	kinase binding(5)	31	3.01617	8.21925e-18
enriched	protein kinase activity(6)	30	2.74422	8.21925e-18
enriched	phosphotransferase activity alcohol group as acceptor(5)	31	3.23867	4.29459e-17
enriched	protein domain specific binding(4)	31	3.2634	4.29459e-17
enriched	protein serine threonine kinase activity(7)	25	2.05693	7.63819e-16
enriched	GTPase binding(5)	16	1.29052	1.02296e-09
enriched	chromatin binding(4)	20	2.33382	1.02296e-09
enriched	transcription factor binding(4)	20	2.47721	2.49007e-09
enriched	small GTPase binding(6)	14	1.16691	3.30111e-08
enriched	ubiquitin protein ligase binding(6)	14	1.1768	3.33573e-08
enriched	ubiquitin like protein ligase binding(5)	14	1.19658	3.76742e-08
enriched	unfolded protein binding(4)	9	0.301617	4.98228e-08
enriched	ligase activity(3)	16	1.81465	6.93718e-08
enriched	transcription factor activity transcription factor binding(3)	17	2.11132	6.93718e-08
enriched	transcription factor activity protein binding(2)	17	2.12615	7.21154e-08
enriched	ATPase activity(8)	16	1.88387	1.02798e-07
enriched	Ras GTPase binding(7)	12	1.09769	1.25096e-06
enriched	ligase activity forming carbon nitrogen bonds(4)	13	1.36469	1.25442e-06
enriched	ubiquitin protein transferase activity(5)	14	1.73553	2.23918e-06
enriched	ATPase activity coupled(9)	13	1.45369	2.33809e-06
enriched	ubiquitin like protein transferase activity(4)	14	1.8097	3.38289e-06
enriched	mRNA binding(7)	10	0.771348	4.36255e-06
enriched	peptide binding(4)	12	1.2658	4.36255e-06
enriched	protein C terminus binding(4)	11	1.01363	4.47383e-06
enriched	transcription cofactor activity(4)	14	1.88881	4.79997e-06
enriched	amide binding(3)	12	1.38447	9.45342e-06
enriched	phosphatase binding(5)	10	0.855405	9.45342e-06
enriched	cofactor binding(3)	11	1.15702	1.4019e-05
enriched	enzyme activator activity(4)	13	1.81959	2.0615e-05
