# Supplementary material for: Ribosome profiling uncovers selective mRNA translation associated with eIF2 phosphorylation in erythroid progenitors
Source: PLoS One. 2018 Apr 10;13(4):e0193790. doi: 10.1371/journal.pone.0193790 (PMC5892948; doi:10.1371/journal.pone.0193790)
Supplement: S6 Table — Called peaks and triplet codons were compared in untreated and Tm-treated erythroblasts. (XLSX) [file pone.0193790.s014.xlsx]

## Sheet: Sheet1
Table S6
	1st¯	3rd ¯	2nd ®
Untreated 5'UTR			U	C	A	G				U	C	A	G
	U	u	9	10	7	0		U	u	F	S	Y	C
		c	16	8	11	0			c	F	S	Y	C
		a	4	3	3	0			a	L	S	stop	stop
		g	91	7	6	0			g	L	S	stop	W
	C	u	12	2	2	52		C	u	L	P	H	R
		c	10	6	5	75			c	L	P	H	R
		a	2	2	5	41			a	L	P	Q	R
		g	468	7	13	85			g	L	P	Q	R
	A	u	19	3	0	10		A	u	I	T	N	S
		c	40	15	7	10			c	I	T	N	S
		a	11	13	24	59			a	I	T	K	R
		g	266	45	43	81			g	M	T	K	R
	G	u	10	9	4	3		G	u	V	A	D	G
		c	13	7	11	23			c	V	A	D	G
		a	10	5	7	10			a	V	A	E	G
		g	180	12	15	13			g	V	A	E	G
Tm-treated 5'UTR			U	C	A	G				U	C	A	G
	U	u	22	13	9	0		U	u	F	S	Y	C
		c	13	10	14	0			c	F	S	Y	C
		a	5	6	3	0			a	L	S	stop	stop
		g	70	8	10	0			g	L	S	stop	W
	C	u	21	6	5	48		C	u	L	P	H	R
		c	16	5	4	80			c	L	P	H	R
		a	7	4	6	48			a	L	P	Q	R
		g	497	6	13	107			g	L	P	Q	R
	A	u	30	16	0	12		A	u	I	T	N	S
		c	32	15	10	13			c	I	T	N	S
		a	12	10	33	58			a	I	T	K	R
		g	294	54	56	97			g	M	T	K	R
	G	u	12	10	6	19		G	u	V	A	D	G
		c	10	12	14	25			c	V	A	D	G
		a	8	5	13	17			a	V	A	E	G
		g	168	22	15	21			g	V	A	E	G
untreated CDS			U	C	A	G				U	C	A	G
	U	u	33	33	15	26		U	u	F	S	Y	C
		c	28	7	38	14			c	F	S	Y	C
		a	11	15	2	22			a	L	S	stop	stop
		g	25	19	5	52			g	L	S	stop	W
	C	u	27	21	15	35		C	u	L	P	H	R
		c	22	10	14	55			c	L	P	H	R
		a	16	11	13	43			a	L	P	Q	R
		g	87	11	38	72			g	L	P	Q	R
	A	u	8	35	16	12		A	u	I	T	N	S
		c	13	18	18	14			c	I	T	N	S
		a	13	31	66	83			a	I	T	K	R
		g	175	19	122	68			g	M	T	K	R
	G	u	8	28	18	16		G	u	V	A	D	G
		c	17	19	19	21			c	V	A	D	G
		a	16	25	46	42			a	V	A	E	G
		g	36	19	31	28			g	V	A	E	G
Tm-treated CDS			U	C	A	G				U	C	A	G
	U	u	28	28	16	31		U	u	F	S	Y	C
		c	23	8	34	17			c	F	S	Y	C
		a	11	9	4	25			a	L	S	stop	stop
		g	24	17	5	82			g	L	S	stop	W
	C	u	30	12	13	41		C	u	L	P	H	R
		c	21	6	15	53			c	L	P	H	R
		a	11	14	6	43			a	L	P	Q	R
		g	97	7	23	77			g	L	P	Q	R
	A	u	19	32	13	15		A	u	I	T	N	S
		c	9	23	17	15			c	I	T	N	S
		a	18	33	78	101			a	I	T	K	R
		g	221	30	137	90			g	M	T	K	R
	G	u	11	21	17	16		G	u	V	A	D	G
		c	8	11	21	24			c	V	A	D	G
		a	10	21	37	39			a	V	A	E	G
		g	36	24	36	31			g	V	A	E	G
