# Supplementary material for: Ribosome profiling uncovers selective mRNA translation associated with eIF2 phosphorylation in erythroid progenitors
Source: PLoS One. 2018 Apr 10;13(4):e0193790. doi: 10.1371/journal.pone.0193790 (PMC5892948; doi:10.1371/journal.pone.0193790)
Supplement: S7 Table — Peak intensity ratio between TIS peaks in stressed cells were compared to untreated cells for specific transcripts. At a p-value less than 0.01 few transcripts revealed differentially employed TISs in their 5’UTR Coverage: cumulative reads of the peak. Statistics: two way ANOVA between triplicate samples of both conditions. (XLSX) [file pone.0193790.s015.xlsx]

## Sheet: Sheet1
Table S7
Transcripts with differential use of TIS in absence and presence of Tm
coverage: cumulative reads of the peak
Statistics: two way ANOVA between triplicate samples of both conditions
	Ht peak coverage	CHX-RFP compared to RNAseq		5'UTR						annotated start						CDS
				untreated			Tm-treated			untreated			Tm-treated			untreated			Tm-treated
gene name	Pvalue peak ratio	fold change interaction 2log	fdr interaction	genomic position peak	coverage	codon	genomic position peak	coverage	codon	genomic position peak	coverage	codon	genomic position peak	coverage	codon	genomic position peak	coverage	codon	genomic position peak	coverage	codon
Tfcp2	0.000180609	-0.404005	0.0782903							chr15:100551458	80	atg	chr15:100551458	107	atg	chr15:100513127	516	atg	chr15:100513127	422	atg
Rpl27	0.000312671	0.118698	0.954829							chr11:101442449	864	ggg	chr11:101442449	911	ggg				chr11:101442803	145	atg
Ranbp1	0.00412014	-0.214228	0.314872	chr16:18248647	222	CUG	chr16:18248647	231	CUG							chr16:18247422	656	atg	chr16:18247422	957	atg
Mdh1	0.00990308	0.131549	0.551238	chr11:21571788	131	CUG	chr11:21571788	141	CUG							chr11:21566706	268	ctg	chr11:21566706	392	ctg
Smarca5	0.0159155	0.273051	0.170789	chr8:80739327	28	GUG	chr8:80739327	20	GUG										chr8:80736763	38	atg
																chr8:80705228	24	gga
Mfn1	0.0178442	0.239546	0.103813	chr3:32529482	29	AGA	chr3:32529482	25	AGA							chr3:32531913	21	ctg
Atg5	0.0196135	0.142355	0.400864				chr10:44286077	51	AUG				chr10:44286078	40	atg	chr10:44286107	52	gtg
				chr10:44268505	30	CCG
Mybl2	0.0215081	0.0279465	0.984835	chr2:163054691	114	CUG	chr2:163054691	158	CUG							chr2:163059566	28	atg	chr2:163059566	40	atg
Gar1	0.0242974	0.152759	0.535276	chr3:129831210	61	GUG													chr3:129829490	35	atg
							chr3:129831301	22	AAG
Top1	0.026435	0.161319	0.479044	chr2:160646116	84	GUG	chr2:160646116	98	GUG							chr2:160646617	23	atg
				chr2:160646194	26	CGC	chr2:160646194	23	CGC
Ube3a	0.0320931	0.291985	0.158521	chr7:59229039	27	CGA	chr7:59229039	23	GAC							chr7:59271999	42	atg
Rpl39	0.0323477	0.475913	0.717944	chrX:37085168	129	CGC	chrX:37085168	96	CGC	chrX:37085139	26	atg	chrX:37085139	25	atg	chrX:37082702	112	atg	chrX:37082702	240	atg
																chrX:37082725	47	ctg	chrX:37082725	61	ctg
Pabpc4	0.0345229	0.563995	0.136945	chr4:123283250	24	GUG										chr4:123286687	62	atg	chr4:123286687	82	atg
				chr4:123283273	20	CUU
				chr4:123283354	24	AGU	chr4:123283354	30	AGU
							chr4:123283569	20	CUG
